# Supplementary material for: Effects of Vocal Fold Nodules on Glottal Cycle Measurements Derived from High-Speed Videoendoscopy in Children
Source: PLoS One. 2016 Apr 28;11(4):e0154586. doi: 10.1371/journal.pone.0154586 (PMC4849744; doi:10.1371/journal.pone.0154586)
Supplement: S1 File — (XLSX) [file pone.0154586.s001.xlsx]

## Sheet: Sheet1
Subject Condition	normalized peak displacement	normalized peak displacement_SD	Normalized peak closing rate	Normalized peak closing rate_SD	Normalized avg closing rate	Normalized avg closing rate_SD	Normalized avg opening rate	Normalized avg opening rate_SD	speed_quotient	speed_quotient_SD	open_quotient	open_quotient_SD
P	0.1429	0.006	1.1438	0.1582	0.7085	0.116	0.6208	0.1056	1.4341	0.2337	0.5757	0.0404
P	0.1569	0.0101	0.9216	0.1265	0.467	0.0734	0.5535	0.0499	1.0153	0.1148	0.4818	0.0206
P	0.0489	0.002	0.3909	0.0702	0.1915	0.0356	0.182	0.0199	2.0298	0.3373	0.496	0.0302
P	0.111	0.0033	0.7708	0.0732	0.4648	0.0361	0.3345	0.021	1.464	0.1483	0.3893	0.0121
P	0.125	0.0039	0.7515	0.1192	0.5277	0.0432	0.4992	0.0333	1.2456	0.1193	0.4863	0.0129
P	0.0753	0.0033	0.5461	0.0968	0.28	0.0365	0.3087	0.0379	1.237	0.1837	0.5465	0.0248
P	0.1285	0.0212	1.1312	0.1634	0.5832	0.0896	0.3331	0.0459	2.4331	0.3609	0.4372	0.0259
P	0.0756	0.0029	0.6457	0.0726	0.3882	0.0376	0.239	0.0159	2.1179	0.1801	0.4919	0.0178
P	0.0915	0.0029	0.6836	0.107	0.2565	0.0235	0.2621	0.014	1.4891	0.137	0.4066	0.0186
P	0.0517	0.0017	0.3402	0.0415	0.2238	0.0189	0.1811	0.0152	1.451	0.0953	0.44	0.017
P	0.1115	0.0175	0.8598	0.1694	0.48	0.0454	0.5015	0.0425	1.3879	0.1679	0.5824	0.0652
P	0.0954	0.0116	0.546	0.1009	0.3051	0.0665	0.3431	0.0591	1.3145	0.2923	0.3283	0.0735
P	0.1658	0.0077	0.9767	0.0884	0.7316	0.0357	0.4965	0.0335	1.518	0.1687	0.4525	0.0134
P	0.1965	0.0075	1.2925	0.1624	0.5774	0.0405	0.9689	0.0748	0.9428	0.0908	0.5514	0.01
P	0.2927	0.0126	1.2334	0.1807	0.6933	0.0338	0.6854	0.031	1.3066	0.0663	0.2707	0.018
P	0.0892	0.0027	0.4639	0.0704	0.2676	0.0239	0.2297	0.012	1.3379	0.0898	0.3067	0.0271
P	0.1353	0.0088	1.0468	0.0855	0.681	0.0567	0.2995	0.0172	2.7529	0.2611	0.3202	0.0132
P	0.1377	0.0106	1.4705	0.3277	0.8914	0.1229	0.8149	0.0625	1.6625	0.2221	0.6723	0.0139
P	0.0704	0.0015	0.4056	0.0454	0.2109	0.0195	0.2109	0.0108	1.3931	0.1424	0.3638	0.0165
P	0.0944	0.0034	0.535	0.1023	0.2879	0.0429	0.3302	0.0601	1.2498	0.1777	0.3477	0.0383
N	0.0911	0.0025	0.4583	0.0778	0.2886	0.0289	0.2781	0.0138	1.0972	0.0822	0.3544	0.026
N	0.1203	0.0073	0.6207	0.1545	0.3369	0.0399	0.3259	0.0179	1.2696	0.131	0.3153	0.0189
N	0.1756	0.0078	0.8668	0.0424	0.4405	0.074	0.5104	0.0455	1.1933	0.1774	0.2896	0.0353
N	0.0752	0.0038	0.331	0.0448	0.1781	0.0307	0.2001	0.0226	1.1851	0.2035	0.2146	0.0562
N	0.0661	0.0031	0.3838	0.0514	0.2278	0.0174	0.2005	0.0122	1.1488	0.0808	0.3391	0.0215
N	0.1502	0.0057	0.8045	0.1604	0.4803	0.0256	0.5263	0.0501	1.1179	0.098	0.4216	0.036
N	0.0502	0.0039	0.3824	0.0789	0.2044	0.034	0.1925	0.0187	1.2892	0.1817	0.4801	0.023
N	0.057	0.007	0.4845	0.1057	0.2379	0.0356	0.2174	0.0455	1.7756	0.4027	0.4997	0.044
N	0.0561	0.003	0.4118	0.0718	0.2298	0.0228	0.1913	0.0116	1.632	0.17	0.4883	0.0225
N	0.0879	0.0067	0.6416	0.0979	0.3805	0.0308	0.3415	0.0225	1.6952	0.2354	0.5431	0.0182
N	0.0767	0.0031	0.444	0.0977	0.2249	0.0186	0.3755	0.025	0.7173	0.0646	0.4561	0.0151
N	0.1562	0.0065	1.1616	0.21	0.5769	0.0627	0.7145	0.0688	1.0786	0.0733	0.5693	0.0141
N	0.1889	0.0108	1.4594	0.2656	0.8176	0.0824	0.6602	0.0387	1.5076	0.1808	0.5277	0.0168
N	0.105	0.0061	0.7904	0.1605	0.4666	0.0411	0.4486	0.0321	1.3233	0.1494	0.5501	0.0211
N	0.1077	0.0033	0.6571	0.1146	0.3042	0.0213	0.3824	0.0183	1.2565	0.0669	0.4156	0.0152
N	0.1589	0.0087	1.1535	0.2748	0.4521	0.0358	0.7601	0.1039	0.9663	0.1294	0.5246	0.0255
N	0.0842	0.0033	0.4595	0.1012	0.2611	0.0225	0.4392	0.0322	0.6681	0.0506	0.5203	0.0177
N	0.155	0.0114	0.844	0.133	0.4808	0.0288	0.6689	0.0569	1.4977	0.1106	0.465	0.0178
N	0.0357	0.0038	0.2258	0.0694	0.0939	0.0174	0.1265	0.0229	1.1066	0.1802	0.3824	0.0362
N	0.0944	0.0048	0.535	0.0531	0.2879	0.0277	0.3302	0.0273	1.2498	0.142	0.3477	0.0116
